# Supplementary material for: Data-Driven Clinical Phenotyping of Adult Epilepsy Using Latent Class Analysis: A Regional Cohort Study from Southern Kazakhstan
Source: J Pers Med. 2026 Jun 25;16(7):344. doi: 10.3390/jpm16070344 (PMC13413036; doi:10.3390/jpm16070344)
Supplement: Supplementary file 1 [file jpm-16-00344-s001.zip]

Archive with 4 entries (4 files):
- Figure S1. Exploratory conceptual framework based on latent phenotypic profiles..png
- Table S1. Variable-specific missingness and invalid or non-informative codes across core LCA indicators.pdf
- Table S2. Baseline clinical and demographic characteristics of the adult analytic cohort.pdf
- Table S3. Latent class model fit indices and class distribution.pdf
